# Supplementary material for: Focus on the Dynamics of Neutrophil-to-Lymphocyte Ratio in Cancer Patients Treated with Immune Checkpoint Inhibitors: A Meta-Analysis and Systematic Review
Source: Cancers (Basel). 2022 Oct 27;14(21):5297. doi: 10.3390/cancers14215297 (PMC9658132; doi:10.3390/cancers14215297)
Supplement: Supplementary file 1 [file cancers-14-05297-s001.zip]

Archive with 1 entries (1 files):
- cancers-1958944-Supplementary.pdf
